# Supplementary material for: Prioritising Risk Factors for Prescription Drug Overdose among Older Adults in South Korea: A Multi-Method Study
Source: Int J Environ Res Public Health. 2021 Jun 1;18(11):5948. doi: 10.3390/ijerph18115948 (PMC8198076; doi:10.3390/ijerph18115948)
Supplement: Supplementary file 1 [file ijerph-18-05948-s001.zip]

Archive with 1 entries (1 files):
- ijerph-1192239-supplementary.pdf
